# Supplementary material for: Transfemoral TAVI in a High-Risk Patient with Porcelain Aorta and Severe Subrenal Abdominal Aortic Stenosis: A Case Report
Source: J Cardiovasc Dev Dis. 2025 Oct 7;12(10):396. doi: 10.3390/jcdd12100396 (PMC12564033; doi:10.3390/jcdd12100396)
Supplement: Supplementary file 1 [file jcdd-12-00396-s001.zip]

Archive with 4 entries (4 files):
- doc_2025-09-29_18-10-00.mp4
- video 1.mp4
- video 2.mov
- VIDEO 3.mp4
